# Supplementary material for: Voluntary Wheel Running Did Not Alter Gene Expression in 5xfad Mice, but in Wild-Type Animals Exclusively after One-Day of Physical Activity
Source: Cells. 2021 Mar 20;10(3):693. doi: 10.3390/cells10030693 (PMC8004053; doi:10.3390/cells10030693)
Supplement: Supplementary file 1 [file cells-10-00693-s001.zip]

Archive with 12 entries (11 files):
- Supplementary_Material/
- __MACOSX/._Supplementary_Material
- Supplementary_Material/Supplementary_Table_S4.xlsx
- __MACOSX/Supplementary_Material/._Supplementary_Table_S4.xlsx
- Supplementary_Material/Supplementary_Table_S3.xlsx
- __MACOSX/Supplementary_Material/._Supplementary_Table_S3.xlsx
- Supplementary_Material/Supplementary_Table_S2.xlsx
- __MACOSX/Supplementary_Material/._Supplementary_Table_S2.xlsx
- Supplementary_Material/Supplementary_Table_S1.xlsx
- __MACOSX/Supplementary_Material/._Supplementary_Table_S1.xlsx
- Supplementary_Material/Supplementary_Figures_Wierczeiko.docx
- __MACOSX/Supplementary_Material/._Supplementary_Figures_Wierczeiko.docx
