# Supplementary material for: Voluntary Wheel Running Did Not Alter Gene Expression in 5xfad Mice, but in Wild-Type Animals Exclusively after One-Day of Physical Activity
Source: Cells. 2021 Mar 20;10(3):693. doi: 10.3390/cells10030693 (PMC8004053; doi:10.3390/cells10030693)
Supplement: Supplementary file 1 [file cells-10-00693-s001.zip › Supplementary_Material/Supplementary_Table_S4.xlsx]

## Sheet: BP_sedentary_only_up
ID	Description	GeneRatio	BgRatio	pvalue	p.adjust	qvalue	geneID	Count
GO:0002443	leukocyte mediated immunity	11/38	342/17037	1.34753e-10	1.64533e-07	1.0837e-07	Tyrobp/B2m/Itgb2/Lat2/Ptpn6/Irf7/Slc11a1/Itgam/Inpp5d/Fcer1g/Ctsh	11
GO:0002250	adaptive immune response	10/38	382/17037	7.71478e-09	2.68342e-06	1.76743e-06	B2m/Pdcd1/Lat2/Ptpn6/Pycard/Irf7/Slc11a1/Inpp5d/Fcer1g/Ctsh	10
GO:0046651	lymphocyte proliferation	9/38	279/17037	8.01012e-09	2.68342e-06	1.76743e-06	Tyrobp/Itgb2/Cd22/Ptpn6/Pycard/Slc11a1/Itgam/Inpp5d/Aif1	9
GO:0032943	mononuclear cell proliferation	9/38	282/17037	8.79089e-09	2.68342e-06	1.76743e-06	Tyrobp/Itgb2/Cd22/Ptpn6/Pycard/Slc11a1/Itgam/Inpp5d/Aif1	9
GO:0002274	myeloid leukocyte activation	8/38	208/17037	1.54052e-08	3.53046e-06	2.32534e-06	Tyrobp/Itgb2/Lat2/Pycard/Slc11a1/Itgam/Fcer1g/Aif1	8
GO:0070661	leukocyte proliferation	9/38	305/17037	1.73487e-08	3.53046e-06	2.32534e-06	Tyrobp/Itgb2/Cd22/Ptpn6/Pycard/Slc11a1/Itgam/Inpp5d/Aif1	9
GO:0032675	regulation of interleukin-6 production	7/38	143/17037	2.5711e-08	3.95594e-06	2.60558e-06	Tyrobp/Ptpn6/Pycard/Lpl/Inpp5d/Fcer1g/Aif1	7
GO:0002283	neutrophil activation involved in immune response	4/38	15/17037	2.82121e-08	3.95594e-06	2.60558e-06	Tyrobp/Itgb2/Itgam/Fcer1g	4
GO:0002275	myeloid cell activation involved in immune response	6/38	84/17037	2.91593e-08	3.95594e-06	2.60558e-06	Tyrobp/Itgb2/Lat2/Pycard/Itgam/Fcer1g	6
GO:0032635	interleukin-6 production	7/38	152/17037	3.92021e-08	4.78657e-06	3.15267e-06	Tyrobp/Ptpn6/Pycard/Lpl/Inpp5d/Fcer1g/Aif1	7
GO:0042110	T cell activation	10/38	462/17037	4.66922e-08	4.79452e-06	3.1579e-06	B2m/Apbb1ip/Itgb2/Ptpn6/Ctsl/Pycard/Slc11a1/Itgam/Fcer1g/Aif1	10
GO:0050778	positive regulation of immune response	10/38	464/17037	4.86257e-08	4.79452e-06	3.1579e-06	B2m/Itgb2/Cd22/Lat2/Ptpn6/Pycard/Irf7/Slc11a1/Itgam/Fcer1g	10
GO:0002366	leukocyte activation involved in immune response	8/38	243/17037	5.15981e-08	4.79452e-06	3.1579e-06	Tyrobp/Apbb1ip/Itgb2/Lat2/Pycard/Slc11a1/Itgam/Fcer1g	8
GO:0002263	cell activation involved in immune response	8/38	245/17037	5.4974e-08	4.79452e-06	3.1579e-06	Tyrobp/Apbb1ip/Itgb2/Lat2/Pycard/Slc11a1/Itgam/Fcer1g	8
GO:0002697	regulation of immune effector process	9/38	388/17037	1.36526e-07	1.11132e-05	7.31969e-06	Tyrobp/B2m/Itgb2/Cd22/Ptpn6/Pycard/Apobec3/Itgam/Fcer1g	9
GO:0048002	antigen processing and presentation of peptide antigen	5/38	59/17037	1.92641e-07	1.47009e-05	9.68274e-06	B2m/Ctsl/Pycard/Slc11a1/Fcer1g	5
GO:0001819	positive regulation of cytokine production	9/38	410/17037	2.17825e-07	1.5645e-05	1.03045e-05	Tyrobp/B2m/Pycard/Irf7/Lpl/Slc11a1/Gsdmd/Fcer1g/Aif1	9
GO:0006909	phagocytosis	7/38	210/17037	3.5694e-07	2.42124e-05	1.59475e-05	Tyrobp/Itgb2/Pycard/Slc11a1/Itgam/Fcer1g/Aif1	7
GO:0042119	neutrophil activation	4/38	29/17037	4.80032e-07	3.08484e-05	2.03182e-05	Tyrobp/Itgb2/Itgam/Fcer1g	4
GO:0036230	granulocyte activation	4/38	35/17037	1.04815e-06	6.39898e-05	4.21468e-05	Tyrobp/Itgb2/Itgam/Fcer1g	4
GO:0002449	lymphocyte mediated immunity	7/38	255/17037	1.31619e-06	7.6527e-05	5.04044e-05	B2m/Ptpn6/Irf7/Slc11a1/Inpp5d/Fcer1g/Ctsh	7
GO:0032755	positive regulation of interleukin-6 production	5/38	91/17037	1.69925e-06	9.43082e-05	6.2116e-05	Tyrobp/Pycard/Lpl/Fcer1g/Aif1	5
GO:0002444	myeloid leukocyte mediated immunity	5/38	93/17037	1.89287e-06	0.000100487	6.61856e-05	Tyrobp/Itgb2/Lat2/Itgam/Fcer1g	5
GO:0002888	positive regulation of myeloid leukocyte mediated immunity	4/38	41/17037	2.00791e-06	0.000101229	6.66745e-05	Tyrobp/Itgb2/Itgam/Fcer1g	4
GO:0002460	adaptive immune response based on somatic recombination of immune receptors built from immunoglobulin superfamily domains	7/38	273/17037	2.07267e-06	0.000101229	6.66745e-05	B2m/Ptpn6/Irf7/Slc11a1/Inpp5d/Fcer1g/Ctsh	7
GO:0019882	antigen processing and presentation	5/38	98/17037	2.45351e-06	0.00011522	7.58899e-05	B2m/Ctsl/Pycard/Slc11a1/Fcer1g	5
GO:0002819	regulation of adaptive immune response	6/38	182/17037	2.84398e-06	0.000128611	8.47095e-05	B2m/Ptpn6/Pycard/Irf7/Slc11a1/Fcer1g	6
GO:2000379	positive regulation of reactive oxygen species metabolic process	5/38	107/17037	3.78528e-06	0.000160629	0.000105798	Tyrobp/Itgb2/Plau/Itgam/Aif1	5
GO:0032731	positive regulation of interleukin-1 beta production	4/38	48/17037	3.81511e-06	0.000160629	0.000105798	Tyrobp/Pycard/Lpl/Gsdmd	4
GO:0042098	T cell proliferation	6/38	201/17037	5.0441e-06	0.000201371	0.000132633	Itgb2/Ptpn6/Pycard/Slc11a1/Itgam/Aif1	6
GO:0002696	positive regulation of leukocyte activation	7/38	313/17037	5.1126e-06	0.000201371	0.000132633	Tyrobp/Itgb2/Pycard/Itgam/Inpp5d/Fcer1g/Aif1	7
GO:0001909	leukocyte mediated cytotoxicity	5/38	115/17037	5.39455e-06	0.000205836	0.000135574	Tyrobp/B2m/Ptpn6/Itgam/Ctsh	5
GO:0071404	cellular response to low-density lipoprotein particle stimulus	3/38	16/17037	5.61913e-06	0.000207908	0.000136938	Itgb2/Lpl/Fcer1g	3
GO:0031638	zymogen activation	4/38	55/17037	6.6127e-06	0.000237474	0.000156412	Pycard/Plau/Ctsh/Ctsz	4
GO:0050867	positive regulation of cell activation	7/38	329/17037	7.0872e-06	0.000247242	0.000162846	Tyrobp/Itgb2/Pycard/Itgam/Inpp5d/Fcer1g/Aif1	7
GO:0050670	regulation of lymphocyte proliferation	6/38	216/17037	7.62231e-06	0.000251936	0.000165937	Tyrobp/Cd22/Ptpn6/Pycard/Inpp5d/Aif1	6
GO:0032732	positive regulation of interleukin-1 production	4/38	57/17037	7.63442e-06	0.000251936	0.000165937	Tyrobp/Pycard/Lpl/Gsdmd	4
GO:0032944	regulation of mononuclear cell proliferation	6/38	219/17037	8.24787e-06	0.000265017	0.000174553	Tyrobp/Cd22/Ptpn6/Pycard/Inpp5d/Aif1	6
GO:0002703	regulation of leukocyte mediated immunity	6/38	222/17037	8.91448e-06	0.000279092	0.000183824	Tyrobp/B2m/Itgb2/Ptpn6/Itgam/Fcer1g	6
GO:0006911	phagocytosis, engulfment	4/38	61/17037	1.00218e-05	0.000305914	0.00020149	Itgb2/Itgam/Fcer1g/Aif1	4
GO:0002886	regulation of myeloid leukocyte mediated immunity	4/38	62/17037	1.06958e-05	0.000318527	0.000209797	Tyrobp/Itgb2/Itgam/Fcer1g	4
GO:0070663	regulation of leukocyte proliferation	6/38	235/17037	1.23283e-05	0.000358401	0.00023606	Tyrobp/Cd22/Ptpn6/Pycard/Inpp5d/Aif1	6
GO:0050829	defense response to Gram-negative bacterium	4/38	65/17037	1.29192e-05	0.000366845	0.000241622	B2m/Pycard/Slc11a1/Gsdmd	4
GO:0043299	leukocyte degranulation	4/38	67/17037	1.45793e-05	0.000404574	0.000266472	Itgb2/Lat2/Itgam/Fcer1g	4
GO:0032930	positive regulation of superoxide anion generation	3/38	22/17037	1.53104e-05	0.000415422	0.000273617	Tyrobp/Itgb2/Itgam	3
GO:0099024	plasma membrane invagination	4/38	70/17037	1.7357e-05	0.000460715	0.000303449	Itgb2/Itgam/Fcer1g/Aif1	4
GO:0002705	positive regulation of leukocyte mediated immunity	5/38	151/17037	2.02905e-05	0.000527122	0.000347189	Tyrobp/B2m/Itgb2/Itgam/Fcer1g	5
GO:0032928	regulation of superoxide anion generation	3/38	25/17037	2.27607e-05	0.000568781	0.000374627	Tyrobp/Itgb2/Itgam	3
GO:0032651	regulation of interleukin-1 beta production	4/38	75/17037	2.28258e-05	0.000568781	0.000374627	Tyrobp/Pycard/Lpl/Gsdmd	4
GO:0010324	membrane invagination	4/38	77/17037	2.53331e-05	0.000610895	0.000402365	Itgb2/Itgam/Fcer1g/Aif1	4
GO:0055094	response to lipoprotein particle	3/38	26/17037	2.56899e-05	0.000610895	0.000402365	Itgb2/Lpl/Fcer1g	3
GO:0001906	cell killing	5/38	159/17037	2.60168e-05	0.000610895	0.000402365	Tyrobp/B2m/Ptpn6/Itgam/Ctsh	5
GO:0043302	positive regulation of leukocyte degranulation	3/38	28/17037	3.22698e-05	0.000729655	0.000480587	Itgb2/Itgam/Fcer1g	3
GO:0071402	cellular response to lipoprotein particle stimulus	3/38	28/17037	3.22698e-05	0.000729655	0.000480587	Itgb2/Lpl/Fcer1g	3
GO:0032611	interleukin-1 beta production	4/38	86/17037	3.91858e-05	0.000869924	0.000572975	Tyrobp/Pycard/Lpl/Gsdmd	4
GO:0042116	macrophage activation	4/38	89/17037	4.484e-05	0.000977671	0.000643942	Tyrobp/Slc11a1/Itgam/Aif1	4
GO:0032652	regulation of interleukin-1 production	4/38	93/17037	5.32792e-05	0.0011413	0.000751714	Tyrobp/Pycard/Lpl/Gsdmd	4
GO:0002764	immune response-regulating signaling pathway	5/38	189/17037	5.94194e-05	0.00125088	0.000823892	Cd22/Lat2/Ptpn6/Fcer1g/Ctsh	5
GO:2000377	regulation of reactive oxygen species metabolic process	5/38	195/17037	6.89126e-05	0.00141372	0.000931148	Tyrobp/Itgb2/Plau/Itgam/Aif1	5
GO:0042554	superoxide anion generation	3/38	36/17037	6.94705e-05	0.00141372	0.000931148	Tyrobp/Itgb2/Itgam	3
GO:0090322	regulation of superoxide metabolic process	3/38	37/17037	7.5484e-05	0.00151092	0.000995164	Tyrobp/Itgb2/Itgam	3
GO:0032612	interleukin-1 production	4/38	105/17037	8.55755e-05	0.00168529	0.00111001	Tyrobp/Pycard/Lpl/Gsdmd	4
GO:0016485	protein processing	5/38	206/17037	8.93196e-05	0.0017311	0.00114019	Ctsl/Pycard/Plau/Ctsh/Ctsz	5
GO:0006897	endocytosis	7/38	496/17037	9.7979e-05	0.00186925	0.00123118	B2m/Itgb2/Cd22/Pycard/Itgam/Fcer1g/Aif1	7
GO:0051607	defense response to virus	5/38	213/17037	0.000104544	0.00196381	0.00129346	Ifit3/Oasl2/Pycard/Irf7/Apobec3	5
GO:0016064	immunoglobulin mediated immune response	4/38	112/17037	0.000109951	0.0020341	0.00133976	Ptpn6/Irf7/Inpp5d/Fcer1g	4
GO:0019724	B cell mediated immunity	4/38	116/17037	0.000125953	0.00225238	0.00148353	Ptpn6/Irf7/Inpp5d/Fcer1g	4
GO:0001774	microglial cell activation	3/38	44/17037	0.000127284	0.00225238	0.00148353	Tyrobp/Itgam/Aif1	3
GO:0002269	leukocyte activation involved in inflammatory response	3/38	44/17037	0.000127284	0.00225238	0.00148353	Tyrobp/Itgam/Aif1	3
GO:0042742	defense response to bacterium	5/38	231/17037	0.000152909	0.00259454	0.00170889	B2m/Pycard/Slc11a1/Gsdmd/Fcer1g	5
GO:0043300	regulation of leukocyte degranulation	3/38	47/17037	0.00015512	0.00259454	0.00170889	Itgb2/Itgam/Fcer1g	3
GO:0050798	activated T cell proliferation	3/38	47/17037	0.00015512	0.00259454	0.00170889	Itgb2/Pycard/Itgam	3
GO:0050853	B cell receptor signaling pathway	3/38	47/17037	0.00015512	0.00259454	0.00170889	Cd22/Lat2/Ptpn6	3
GO:0030099	myeloid cell differentiation	6/38	373/17037	0.00016147	0.00266425	0.00175481	Tyrobp/B2m/Ptpn6/Itgam/Inpp5d/Fcer1g	6
GO:0002699	positive regulation of immune effector process	5/38	237/17037	0.00017234	0.00274775	0.00180981	Tyrobp/B2m/Itgb2/Itgam/Fcer1g	5
GO:0002821	positive regulation of adaptive immune response	4/38	126/17037	0.000173282	0.00274775	0.00180981	B2m/Pycard/Slc11a1/Fcer1g	4
GO:0050864	regulation of B cell activation	4/38	126/17037	0.000173282	0.00274775	0.00180981	Tyrobp/Cd22/Ptpn6/Inpp5d	4
GO:0001818	negative regulation of cytokine production	5/38	244/17037	0.000197338	0.00306022	0.00201561	Tyrobp/Ptpn6/Pycard/Slc11a1/Inpp5d	5
GO:0061900	glial cell activation	3/38	51/17037	0.000197999	0.00306022	0.00201561	Tyrobp/Itgam/Aif1	3
GO:0042113	B cell activation	5/38	245/17037	0.000201124	0.00306965	0.00202182	Tyrobp/Cd22/Lat2/Ptpn6/Inpp5d	5
GO:0002253	activation of immune response	5/38	246/17037	0.000204965	0.00308966	0.002035	Cd22/Lat2/Ptpn6/Pycard/Fcer1g	5
GO:0032653	regulation of interleukin-10 production	3/38	52/17037	0.000209799	0.00312395	0.00205759	Tyrobp/Pycard/Fcer1g	3
GO:0002579	positive regulation of antigen processing and presentation	2/38	10/17037	0.000215547	0.00317087	0.00208849	Pycard/Slc11a1	2
GO:0009615	response to virus	5/38	257/17037	0.000251022	0.00364879	0.00240327	Ifit3/Oasl2/Pycard/Irf7/Apobec3	5
GO:0032613	interleukin-10 production	3/38	56/17037	0.000261537	0.00373505	0.00246009	Tyrobp/Pycard/Fcer1g	3
GO:0043312	neutrophil degranulation	2/38	11/17037	0.000263075	0.00373505	0.00246009	Itgb2/Itgam	2
GO:0051604	protein maturation	5/38	262/17037	0.000274391	0.00385093	0.00253641	Ctsl/Pycard/Plau/Ctsh/Ctsz	5
GO:0051249	regulation of lymphocyte activation	6/38	413/17037	0.000279953	0.00388435	0.00255842	Tyrobp/Cd22/Ptpn6/Pycard/Inpp5d/Aif1	6
GO:0072593	reactive oxygen species metabolic process	5/38	266/17037	0.000294249	0.00403684	0.00265886	Tyrobp/Itgb2/Plau/Itgam/Aif1	5
GO:1903307	positive regulation of regulated secretory pathway	3/38	59/17037	0.000305309	0.00414203	0.00272814	Itgb2/Itgam/Fcer1g	3
GO:1902563	regulation of neutrophil activation	2/38	12/17037	0.000315246	0.00422984	0.00278598	Itgb2/Itgam	2
GO:0002683	negative regulation of immune system process	6/38	424/17037	0.00032229	0.00427735	0.00281727	Tyrobp/Pdcd1/Cd22/Ptpn6/Inpp5d/Fcer1g	6
GO:0150076	neuroinflammatory response	3/38	64/17037	0.000388293	0.00509791	0.00335773	Tyrobp/Itgam/Aif1	3
GO:0001912	positive regulation of leukocyte mediated cytotoxicity	3/38	65/17037	0.000406456	0.00516961	0.00340496	Tyrobp/B2m/Itgam	3
GO:0030888	regulation of B cell proliferation	3/38	65/17037	0.000406456	0.00516961	0.00340496	Tyrobp/Cd22/Inpp5d	3
GO:0033627	cell adhesion mediated by integrin	3/38	65/17037	0.000406456	0.00516961	0.00340496	Itgb2/Ptpn6/Plau	3
GO:0006801	superoxide metabolic process	3/38	66/17037	0.000425157	0.00535172	0.00352491	Tyrobp/Itgb2/Itgam	3
GO:0035634	response to stilbenoid	2/38	14/17037	0.000433435	0.00540024	0.00355687	Ifit3/Usp18	2
GO:0002822	regulation of adaptive immune response based on somatic recombination of immune receptors built from immunoglobulin superfamily domains	4/38	166/17037	0.000495548	0.00611176	0.0040255	B2m/Ptpn6/Slc11a1/Fcer1g	4
GO:0061515	myeloid cell development	3/38	72/17037	0.000549032	0.00669944	0.00441258	Tyrobp/Ptpn6/Itgam	3
GO:0002262	myeloid cell homeostasis	4/38	171/17037	0.000554172	0.00669944	0.00441258	B2m/Itgam/Inpp5d/Fcer1g	4
GO:0050766	positive regulation of phagocytosis	3/38	74/17037	0.000594924	0.00712159	0.00469063	Pycard/Slc11a1/Fcer1g	3
GO:0002429	immune response-activating cell surface receptor signaling pathway	4/38	175/17037	0.000604503	0.007166	0.00471988	Cd22/Lat2/Ptpn6/Fcer1g	4
GO:0002757	immune response-activating signal transduction	4/38	176/17037	0.000617577	0.00725059	0.0047756	Cd22/Lat2/Ptpn6/Fcer1g	4
GO:0031343	positive regulation of cell killing	3/38	76/17037	0.000643202	0.00747952	0.00492638	Tyrobp/B2m/Itgam	3
GO:0007159	leukocyte cell-cell adhesion	5/38	322/17037	0.000703311	0.00810135	0.00533594	Itgb2/Ptpn6/Pycard/Itgam/Aif1	5
GO:0043525	positive regulation of neuron apoptotic process	3/38	80/17037	0.00074711	0.00852544	0.00561527	Tyrobp/Itgam/Ctsz	3
GO:0002768	immune response-regulating cell surface receptor signaling pathway	4/38	186/17037	0.000759598	0.00858767	0.00565626	Cd22/Lat2/Ptpn6/Fcer1g	4
GO:0050672	negative regulation of lymphocyte proliferation	3/38	82/17037	0.000802839	0.00881699	0.0058073	Tyrobp/Ptpn6/Inpp5d	3
GO:0002495	antigen processing and presentation of peptide antigen via MHC class II	2/38	19/17037	0.000808766	0.00881699	0.0058073	Pycard/Fcer1g	2
GO:0002577	regulation of antigen processing and presentation	2/38	19/17037	0.000808766	0.00881699	0.0058073	Pycard/Slc11a1	2
GO:0030889	negative regulation of B cell proliferation	2/38	19/17037	0.000808766	0.00881699	0.0058073	Tyrobp/Inpp5d	2
GO:0032945	negative regulation of mononuclear cell proliferation	3/38	83/17037	0.000831668	0.00898643	0.0059189	Tyrobp/Ptpn6/Inpp5d	3
GO:0050900	leukocyte migration	5/38	338/17037	0.000874714	0.00936865	0.00617065	Itgb2/Pycard/Itgam/Fcer1g/Aif1	5
GO:0002504	antigen processing and presentation of peptide or polysaccharide antigen via MHC class II	2/38	20/17037	0.000897365	0.00952768	0.0062754	Pycard/Fcer1g	2
GO:0001910	regulation of leukocyte mediated cytotoxicity	3/38	86/17037	0.000922082	0.00970571	0.00639266	Tyrobp/B2m/Itgam	3
GO:0042100	B cell proliferation	3/38	87/17037	0.000953549	0.00995114	0.00655431	Tyrobp/Cd22/Inpp5d	3
GO:0007229	integrin-mediated signaling pathway	3/38	88/17037	0.00098569	0.00999435	0.00658277	Tyrobp/Itgb2/Fcer1g	3
GO:0070664	negative regulation of leukocyte proliferation	3/38	88/17037	0.00098569	0.00999435	0.00658277	Tyrobp/Ptpn6/Inpp5d	3
GO:0031639	plasminogen activation	2/38	21/17037	0.000990431	0.00999435	0.00658277	Plau/Ctsz	2
GO:2000010	positive regulation of protein localization to cell surface	2/38	21/17037	0.000990431	0.00999435	0.00658277	Tyrobp/Fcer1g	2
GO:0045637	regulation of myeloid cell differentiation	4/38	201/17037	0.00101392	0.010065	0.00662932	Tyrobp/B2m/Itgam/Inpp5d	4
GO:0097529	myeloid leukocyte migration	4/38	201/17037	0.00101392	0.010065	0.00662932	Itgb2/Itgam/Fcer1g/Aif1	4
GO:0030593	neutrophil chemotaxis	3/38	90/17037	0.00105202	0.010359	0.00682292	Itgb2/Itgam/Fcer1g	3
GO:0030595	leukocyte chemotaxis	4/38	204/17037	0.00107118	0.0104632	0.0068916	Itgb2/Itgam/Fcer1g/Aif1	4
GO:0002286	T cell activation involved in immune response	3/38	91/17037	0.00108621	0.0105259	0.00693288	Apbb1ip/Slc11a1/Fcer1g	3
GO:0002573	myeloid leukocyte differentiation	4/38	209/17037	0.0011716	0.0112639	0.00741899	Tyrobp/Itgam/Inpp5d/Fcer1g	4
GO:0002523	leukocyte migration involved in inflammatory response	2/38	23/17037	0.00118988	0.0112867	0.00743395	Itgb2/Itgam	2
GO:0002440	production of molecular mediator of immune response	4/38	210/17037	0.00119245	0.0112867	0.00743395	B2m/Cd22/Slc11a1/Fcer1g	4
GO:0030098	lymphocyte differentiation	5/38	363/17037	0.00120272	0.0112963	0.00744029	B2m/Ptpn6/Ctsl/Inpp5d/Fcer1g	5
GO:0045921	positive regulation of exocytosis	3/38	95/17037	0.00123001	0.0114645	0.00755107	Itgb2/Itgam/Fcer1g	3
GO:0050764	regulation of phagocytosis	3/38	101/17037	0.00146736	0.0135731	0.00893988	Pycard/Slc11a1/Fcer1g	3
GO:0002367	cytokine production involved in immune response	3/38	102/17037	0.00150951	0.0138579	0.00912752	B2m/Slc11a1/Fcer1g	3
GO:0050858	negative regulation of antigen receptor-mediated signaling pathway	2/38	26/17037	0.00152207	0.013869	0.00913483	Cd22/Ptpn6	2
GO:0031341	regulation of cell killing	3/38	103/17037	0.00155241	0.0139374	0.00917988	Tyrobp/B2m/Itgam	3
GO:0045639	positive regulation of myeloid cell differentiation	3/38	103/17037	0.00155241	0.0139374	0.00917988	Tyrobp/Itgam/Inpp5d	3
GO:0032103	positive regulation of response to external stimulus	5/38	388/17037	0.00161445	0.0143886	0.00947704	Pycard/Irf7/Lpl/Fcer1g/Aif1	5
GO:0002478	antigen processing and presentation of exogenous peptide antigen	2/38	27/17037	0.00164153	0.014524	0.0095662	B2m/Fcer1g	2
GO:1903706	regulation of hemopoiesis	5/38	391/17037	0.00167005	0.01467	0.0096624	Tyrobp/B2m/Ptpn6/Itgam/Inpp5d	5
GO:0030316	osteoclast differentiation	3/38	107/17037	0.00173166	0.0151026	0.00994729	Tyrobp/Inpp5d/Fcer1g	3
GO:0006898	receptor-mediated endocytosis	4/38	234/17037	0.00177473	0.0153684	0.0101224	B2m/Itgb2/Itgam/Fcer1g	4
GO:0070997	neuron death	5/38	404/17037	0.00192749	0.0165737	0.0109163	Tyrobp/Btg2/Plau/Itgam/Ctsz	5
GO:1990266	neutrophil migration	3/38	112/17037	0.00197329	0.0168488	0.0110975	Itgb2/Itgam/Fcer1g	3
GO:0002456	T cell mediated immunity	3/38	113/17037	0.002024	0.0170435	0.0112257	B2m/Slc11a1/Ctsh	3
GO:0032680	regulation of tumor necrosis factor production	3/38	113/17037	0.002024	0.0170435	0.0112257	Ptpn6/Pycard/Fcer1g	3
GO:0071621	granulocyte chemotaxis	3/38	115/17037	0.00212785	0.0174861	0.0115172	Itgb2/Itgam/Fcer1g	3
GO:1903555	regulation of tumor necrosis factor superfamily cytokine production	3/38	115/17037	0.00212785	0.0174861	0.0115172	Ptpn6/Pycard/Fcer1g	3
GO:0045785	positive regulation of cell adhesion	5/38	414/17037	0.00214453	0.0174861	0.0115172	Apbb1ip/Itgb2/Ptpn6/Pycard/Aif1	5
GO:0002446	neutrophil mediated immunity	2/38	31/17037	0.00216249	0.0174861	0.0115172	Itgb2/Itgam	2
GO:0045577	regulation of B cell differentiation	2/38	31/17037	0.00216249	0.0174861	0.0115172	Ptpn6/Inpp5d	2
GO:2000406	positive regulation of T cell migration	2/38	31/17037	0.00216249	0.0174861	0.0115172	Pycard/Aif1	2
GO:0032640	tumor necrosis factor production	3/38	117/17037	0.00223497	0.0179532	0.0118249	Ptpn6/Pycard/Fcer1g	3
GO:0045055	regulated exocytosis	4/38	250/17037	0.00225788	0.0180188	0.0118681	Itgb2/Lat2/Itgam/Fcer1g	4
GO:0002824	positive regulation of adaptive immune response based on somatic recombination of immune receptors built from immunoglobulin superfamily domains	3/38	119/17037	0.00234538	0.0184756	0.0121689	B2m/Slc11a1/Fcer1g	3
GO:0071706	tumor necrosis factor superfamily cytokine production	3/38	119/17037	0.00234538	0.0184756	0.0121689	Ptpn6/Pycard/Fcer1g	3
GO:0031349	positive regulation of defense response	4/38	255/17037	0.00242581	0.0189867	0.0125055	Pycard/Irf7/Lpl/Fcer1g	4
GO:0019884	antigen processing and presentation of exogenous antigen	2/38	33/17037	0.00244859	0.0190428	0.0125425	B2m/Fcer1g	2
GO:0050869	negative regulation of B cell activation	2/38	34/17037	0.00259797	0.0199828	0.0131616	Tyrobp/Inpp5d	2
GO:0051251	positive regulation of lymphocyte activation	4/38	260/17037	0.00260218	0.0199828	0.0131616	Tyrobp/Pycard/Inpp5d/Aif1	4
GO:0002761	regulation of myeloid leukocyte differentiation	3/38	124/17037	0.00263609	0.0201166	0.0132498	Tyrobp/Itgam/Inpp5d	3
GO:0043523	regulation of neuron apoptotic process	4/38	262/17037	0.00267514	0.0202879	0.0133626	Tyrobp/Btg2/Itgam/Ctsz	4
GO:1901216	positive regulation of neuron death	3/38	125/17037	0.00269678	0.0202887	0.0133631	Tyrobp/Itgam/Ctsz	3
GO:0032733	positive regulation of interleukin-10 production	2/38	35/17037	0.00275156	0.0202887	0.0133631	Pycard/Fcer1g	2
GO:0060441	epithelial tube branching involved in lung morphogenesis	2/38	35/17037	0.00275156	0.0202887	0.0133631	Ctsh/Ctsz	2
GO:0097242	amyloid-beta clearance	2/38	35/17037	0.00275156	0.0202887	0.0133631	Itgb2/Itgam	2
GO:0071887	leukocyte apoptotic process	3/38	126/17037	0.00275833	0.0202887	0.0133631	Pdcd1/Itgam/Fcer1g	3
GO:0098751	bone cell development	2/38	36/17037	0.00290933	0.0211446	0.0139269	Tyrobp/Ptpn6	2
GO:2000403	positive regulation of lymphocyte migration	2/38	36/17037	0.00290933	0.0211446	0.0139269	Pycard/Aif1	2
GO:0033028	myeloid cell apoptotic process	2/38	37/17037	0.00307126	0.0221894	0.014615	Itgam/Fcer1g	2
GO:0002369	T cell cytokine production	2/38	38/17037	0.00323734	0.023248	0.0153123	B2m/Slc11a1	2
GO:0009611	response to wounding	5/38	456/17037	0.00325587	0.023248	0.0153123	Tyrobp/Ptpn6/Plau/Slc11a1/Fcer1g	5
GO:0060326	cell chemotaxis	4/38	279/17037	0.00335306	0.0238028	0.0156777	Itgb2/Itgam/Fcer1g/Aif1	4
GO:0002474	antigen processing and presentation of peptide antigen via MHC class I	2/38	40/17037	0.00358187	0.0252801	0.0166507	B2m/Fcer1g	2
GO:0007611	learning or memory	4/38	285/17037	0.00361796	0.0253881	0.0167218	B2m/Btg2/Npas4/Man2b1	4
GO:2000008	regulation of protein localization to cell surface	2/38	41/17037	0.00376027	0.0262293	0.0172759	Tyrobp/Fcer1g	2
GO:0097530	granulocyte migration	3/38	141/17037	0.00378736	0.0262293	0.0172759	Itgb2/Itgam/Fcer1g	3
GO:0051402	neuron apoptotic process	4/38	289/17037	0.00380229	0.0262293	0.0172759	Tyrobp/Btg2/Itgam/Ctsz	4
GO:1903037	regulation of leukocyte cell-cell adhesion	4/38	290/17037	0.00384935	0.0264048	0.0173915	Itgb2/Ptpn6/Pycard/Aif1	4
GO:2000404	regulation of T cell migration	2/38	42/17037	0.00394275	0.0268944	0.017714	Pycard/Aif1	2
GO:1902105	regulation of leukocyte differentiation	4/38	293/17037	0.00399291	0.0270853	0.0178397	Tyrobp/Ptpn6/Itgam/Inpp5d	4
GO:0002700	regulation of production of molecular mediator of immune response	3/38	144/17037	0.00401762	0.0271023	0.0178509	B2m/Cd22/Fcer1g	3
GO:0033628	regulation of cell adhesion mediated by integrin	2/38	43/17037	0.00412929	0.0277025	0.0182463	Ptpn6/Plau	2
GO:0061756	leukocyte adhesion to vascular endothelial cell	2/38	44/17037	0.00431986	0.0287843	0.0189587	Itgb2/Itgam	2
GO:0051250	negative regulation of lymphocyte activation	3/38	148/17037	0.00433768	0.0287843	0.0189587	Tyrobp/Ptpn6/Inpp5d	3
GO:0050777	negative regulation of immune response	3/38	149/17037	0.00442005	0.0290155	0.019111	Pdcd1/Ptpn6/Inpp5d	3
GO:0050851	antigen receptor-mediated signaling pathway	3/38	149/17037	0.00442005	0.0290155	0.019111	Cd22/Lat2/Ptpn6	3
GO:0045429	positive regulation of nitric oxide biosynthetic process	2/38	45/17037	0.00451445	0.0294767	0.0194148	Itgb2/Aif1	2
GO:0048872	homeostasis of number of cells	4/38	307/17037	0.00471119	0.0302875	0.0199488	B2m/Itgam/Inpp5d/Fcer1g	4
GO:0043303	mast cell degranulation	2/38	46/17037	0.00471304	0.0302875	0.0199488	Lat2/Fcer1g	2
GO:1904407	positive regulation of nitric oxide metabolic process	2/38	46/17037	0.00471304	0.0302875	0.0199488	Itgb2/Aif1	2
GO:0002279	mast cell activation involved in immune response	2/38	47/17037	0.00491562	0.0310983	0.0204829	Lat2/Fcer1g	2
GO:0002448	mast cell mediated immunity	2/38	47/17037	0.00491562	0.0310983	0.0204829	Lat2/Fcer1g	2
GO:0032715	negative regulation of interleukin-6 production	2/38	47/17037	0.00491562	0.0310983	0.0204829	Ptpn6/Inpp5d	2
GO:0045646	regulation of erythrocyte differentiation	2/38	49/17037	0.00533264	0.0333951	0.0219957	B2m/Inpp5d	2
GO:0050890	cognition	4/38	318/17037	0.00533337	0.0333951	0.0219957	B2m/Btg2/Npas4/Man2b1	4
GO:0007596	blood coagulation	3/38	160/17037	0.00538934	0.0334029	0.0220008	Ptpn6/Plau/Fcer1g	3
GO:0010952	positive regulation of peptidase activity	3/38	160/17037	0.00538934	0.0334029	0.0220008	Pycard/Ctsd/Ctsh	3
GO:0002706	regulation of lymphocyte mediated immunity	3/38	161/17037	0.00548328	0.0338136	0.0222713	B2m/Ptpn6/Fcer1g	3
GO:0006826	iron ion transport	2/38	50/17037	0.00554706	0.0338856	0.0223187	B2m/Slc11a1	2
GO:0007599	hemostasis	3/38	162/17037	0.00557821	0.0338856	0.0223187	Ptpn6/Plau/Fcer1g	3
GO:0050817	coagulation	3/38	162/17037	0.00557821	0.0338856	0.0223187	Ptpn6/Plau/Fcer1g	3
GO:0042129	regulation of T cell proliferation	3/38	164/17037	0.00577104	0.0347115	0.0228627	Ptpn6/Pycard/Aif1	3
GO:0051260	protein homooligomerization	3/38	164/17037	0.00577104	0.0347115	0.0228627	B2m/Pycard/Gsdmd	3
GO:0019221	cytokine-mediated signaling pathway	4/38	326/17037	0.00581909	0.034829	0.0229401	Ptpn6/Pycard/Irf7/Fcer1g	4
GO:0002285	lymphocyte activation involved in immune response	3/38	166/17037	0.00596784	0.035545	0.0234117	Apbb1ip/Slc11a1/Fcer1g	3
GO:0042060	wound healing	4/38	331/17037	0.00613726	0.0359571	0.0236831	Ptpn6/Plau/Slc11a1/Fcer1g	4
GO:0001913	T cell mediated cytotoxicity	2/38	53/17037	0.00621371	0.0359571	0.0236831	B2m/Ctsh	2
GO:0002712	regulation of B cell mediated immunity	2/38	53/17037	0.00621371	0.0359571	0.0236831	Ptpn6/Fcer1g	2
GO:0002889	regulation of immunoglobulin mediated immune response	2/38	53/17037	0.00621371	0.0359571	0.0236831	Ptpn6/Fcer1g	2
GO:0032648	regulation of interferon-beta production	2/38	53/17037	0.00621371	0.0359571	0.0236831	Pycard/Irf7	2
GO:0045071	negative regulation of viral genome replication	2/38	53/17037	0.00621371	0.0359571	0.0236831	Oasl2/Apobec3	2
GO:0032608	interferon-beta production	2/38	54/17037	0.00644367	0.0371119	0.0244437	Pycard/Irf7	2
GO:1902107	positive regulation of leukocyte differentiation	3/38	172/17037	0.00658228	0.0377322	0.0248523	Tyrobp/Itgam/Inpp5d	3
GO:0002720	positive regulation of cytokine production involved in immune response	2/38	55/17037	0.00667748	0.0379219	0.0249772	B2m/Fcer1g	2
GO:0072678	T cell migration	2/38	55/17037	0.00667748	0.0379219	0.0249772	Pycard/Aif1	2
GO:2000401	regulation of lymphocyte migration	2/38	56/17037	0.0069151	0.0390895	0.0257463	Pycard/Aif1	2
GO:0050727	regulation of inflammatory response	4/38	344/17037	0.0070185	0.0394912	0.0260109	Usp18/Pycard/Lpl/Fcer1g	4
GO:0002695	negative regulation of leukocyte activation	3/38	177/17037	0.00712218	0.0398907	0.026274	Tyrobp/Ptpn6/Inpp5d	3
GO:0050854	regulation of antigen receptor-mediated signaling pathway	2/38	58/17037	0.00740176	0.0410798	0.0270572	Cd22/Ptpn6	2
GO:1903428	positive regulation of reactive oxygen species biosynthetic process	2/38	58/17037	0.00740176	0.0410798	0.0270572	Itgb2/Aif1	2
GO:1903305	regulation of regulated secretory pathway	3/38	183/17037	0.00780395	0.0431159	0.0283983	Itgb2/Itgam/Fcer1g	3
GO:0032760	positive regulation of tumor necrosis factor production	2/38	60/17037	0.00790352	0.0434693	0.028631	Pycard/Fcer1g	2
GO:0014911	positive regulation of smooth muscle cell migration	2/38	61/17037	0.00816001	0.0444793	0.0292963	Plau/Aif1	2
GO:1903557	positive regulation of tumor necrosis factor superfamily cytokine production	2/38	61/17037	0.00816001	0.0444793	0.0292963	Pycard/Fcer1g	2
GO:0006887	exocytosis	4/38	365/17037	0.00861328	0.0467414	0.0307862	Itgb2/Lat2/Itgam/Fcer1g	4
GO:1901214	regulation of neuron death	4/38	366/17037	0.00869467	0.0469743	0.0309396	Tyrobp/Btg2/Itgam/Ctsz	4
GO:0032623	interleukin-2 production	2/38	64/17037	0.00895175	0.047939	0.031575	Slc11a1/Fcer1g	2
GO:0045428	regulation of nitric oxide biosynthetic process	2/38	64/17037	0.00895175	0.047939	0.031575	Itgb2/Aif1	2
GO:0030900	forebrain development	4/38	370/17037	0.0090253	0.0481218	0.0316954	Tyrobp/B2m/Btg2/Itgam	4
GO:0002763	positive regulation of myeloid leukocyte differentiation	2/38	65/17037	0.00922303	0.0489623	0.032249	Tyrobp/Itgam	2

## Sheet: BP_chronic_only_up
ID	Description	GeneRatio	BgRatio	pvalue	p.adjust	qvalue	geneID	Count
GO:0009615	response to virus	8/58	257/17037	2.40198e-06	0.00336037	0.002938	Tlr13/Cd86/Tlr7/Ptprc/Apobec1/Parp9/Ddx17/Ifit1	8
GO:0051607	defense response to virus	7/58	213/17037	7.57405e-06	0.00529805	0.00463213	Cd86/Tlr7/Ptprc/Apobec1/Parp9/Ddx17/Ifit1	7

## Sheet: BP_chronic_and_sedentary_up
ID	Description	GeneRatio	BgRatio	pvalue	p.adjust	qvalue	geneID	Count
GO:0030593	neutrophil chemotaxis	7/22	90/17037	1.44748e-11	9.71262e-09	5.45473e-09	C3ar1/Ccl3/Ccl6/Ccl9/Csf3r/Fcgr3/Nckap1l	7
GO:1990266	neutrophil migration	7/22	112/17037	6.90021e-11	1.36884e-08	7.68759e-09	C3ar1/Ccl3/Ccl6/Ccl9/Csf3r/Fcgr3/Nckap1l	7
GO:0071621	granulocyte chemotaxis	7/22	115/17037	8.32571e-11	1.36884e-08	7.68759e-09	C3ar1/Ccl3/Ccl6/Ccl9/Csf3r/Fcgr3/Nckap1l	7
GO:0097529	myeloid leukocyte migration	8/22	201/17037	9.061e-11	1.36884e-08	7.68759e-09	C3ar1/Ccl3/Ccl6/Ccl9/Csf3r/Cx3cr1/Fcgr3/Nckap1l	8
GO:0030595	leukocyte chemotaxis	8/22	204/17037	1.02e-10	1.36884e-08	7.68759e-09	C3ar1/Ccl3/Ccl6/Ccl9/Csf3r/Cx3cr1/Fcgr3/Nckap1l	8
GO:0097530	granulocyte migration	7/22	141/17037	3.51938e-10	3.93584e-08	2.21042e-08	C3ar1/Ccl3/Ccl6/Ccl9/Csf3r/Fcgr3/Nckap1l	7
GO:0032103	positive regulation of response to external stimulus	9/22	388/17037	5.75254e-10	5.51422e-08	3.09686e-08	C3ar1/Ccl3/Cd180/Clec7a/Ctsc/Ctss/Fcgr3/Ly86/Nckap1l	9
GO:0060326	cell chemotaxis	8/22	279/17037	1.22662e-09	1.02883e-07	5.77802e-08	C3ar1/Ccl3/Ccl6/Ccl9/Csf3r/Cx3cr1/Fcgr3/Nckap1l	8
GO:0050900	leukocyte migration	8/22	338/17037	5.54581e-09	4.13471e-07	2.32211e-07	C3ar1/Ccl3/Ccl6/Ccl9/Csf3r/Cx3cr1/Fcgr3/Nckap1l	8
GO:0050727	regulation of inflammatory response	8/22	344/17037	6.36507e-09	4.27096e-07	2.39863e-07	Ccl3/Clec7a/Cst7/Ctsc/Ctss/Cx3cr1/Fcgr2b/Fcgr3	8
GO:0070098	chemokine-mediated signaling pathway	4/22	52/17037	5.41873e-07	3.30543e-05	1.85637e-05	Ccl3/Ccl6/Ccl9/Cx3cr1	4
GO:0050729	positive regulation of inflammatory response	5/22	141/17037	8.50222e-07	4.34033e-05	2.43758e-05	Ccl3/Clec7a/Ctsc/Ctss/Fcgr3	5
GO:1990868	response to chemokine	4/22	59/17037	9.05582e-07	4.34033e-05	2.43758e-05	Ccl3/Ccl6/Ccl9/Cx3cr1	4
GO:1990869	cellular response to chemokine	4/22	59/17037	9.05582e-07	4.34033e-05	2.43758e-05	Ccl3/Ccl6/Ccl9/Cx3cr1	4
GO:0050766	positive regulation of phagocytosis	4/22	74/17037	2.26056e-06	0.000101122	5.67916e-05	Clec7a/Fcgr2b/Fcgr3/Nckap1l	4
GO:0071674	mononuclear cell migration	4/22	78/17037	2.79293e-06	0.000117129	6.57809e-05	C3ar1/Ccl3/Ccl6/Ccl9	4
GO:0002478	antigen processing and presentation of exogenous peptide antigen	3/22	27/17037	5.35763e-06	0.000211469	0.000118764	Ctss/Fcgr2b/Fcgr3	3
GO:0002274	myeloid leukocyte activation	5/22	208/17037	5.74826e-06	0.000214282	0.000120344	Cst7/Ctsc/Cx3cr1/Fcgr3/Myo1f	5
GO:0050764	regulation of phagocytosis	4/22	101/17037	7.84016e-06	0.000276882	0.0001555	Clec7a/Fcgr2b/Fcgr3/Nckap1l	4
GO:0071216	cellular response to biotic stimulus	5/22	225/17037	8.42471e-06	0.000282649	0.000158739	Cd180/Clec7a/Cx3cr1/Fcgr2b/Ly86	5
GO:0019884	antigen processing and presentation of exogenous antigen	3/22	33/17037	9.94354e-06	0.00031772	0.000178435	Ctss/Fcgr2b/Fcgr3	3
GO:0031349	positive regulation of defense response	5/22	255/17037	1.54431e-05	0.000471016	0.000264528	Ccl3/Clec7a/Ctsc/Ctss/Fcgr3	5
GO:0002460	adaptive immune response based on somatic recombination of immune receptors built from immunoglobulin superfamily domains	5/22	273/17037	2.14504e-05	0.000625792	0.000351453	C3ar1/Ctsc/Fcgr2b/Fcgr3/Klhl6	5
GO:0001774	microglial cell activation	3/22	44/17037	2.3916e-05	0.000641906	0.000360502	Cst7/Ctsc/Cx3cr1	3
GO:0002269	leukocyte activation involved in inflammatory response	3/22	44/17037	2.3916e-05	0.000641906	0.000360502	Cst7/Ctsc/Cx3cr1	3
GO:0048246	macrophage chemotaxis	3/22	45/17037	2.56029e-05	0.000660751	0.000371086	C3ar1/Ccl3/Cx3cr1	3
GO:0050853	B cell receptor signaling pathway	3/22	47/17037	2.92077e-05	0.000725864	0.000407655	Fcgr2b/Klhl6/Nckap1l	3
GO:0048247	lymphocyte chemotaxis	3/22	48/17037	3.11288e-05	0.000745979	0.000418951	Ccl3/Ccl6/Ccl9	3
GO:0002548	monocyte chemotaxis	3/22	49/17037	3.31312e-05	0.000766587	0.000430525	Ccl3/Ccl6/Ccl9	3
GO:0061900	glial cell activation	3/22	51/17037	3.73862e-05	0.000836205	0.000469623	Cst7/Ctsc/Cx3cr1	3
GO:0019221	cytokine-mediated signaling pathway	5/22	326/17037	5.01216e-05	0.00108489	0.000609288	Ccl3/Ccl6/Ccl9/Csf3r/Cx3cr1	5
GO:1905517	macrophage migration	3/22	58/17037	5.5071e-05	0.00115477	0.000648534	C3ar1/Ccl3/Cx3cr1	3
GO:0048002	antigen processing and presentation of peptide antigen	3/22	59/17037	5.79727e-05	0.00117878	0.000662017	Ctss/Fcgr2b/Fcgr3	3
GO:0031641	regulation of myelination	3/22	60/17037	6.09729e-05	0.00120332	0.000675799	Cst7/Ctsc/Itgax	3
GO:0006911	phagocytosis, engulfment	3/22	61/17037	6.40731e-05	0.00122837	0.000689869	Fcgr2b/Fcgr3/Nckap1l	3
GO:0002429	immune response-activating cell surface receptor signaling pathway	4/22	175/17037	6.80888e-05	0.00122922	0.000690348	C3ar1/Fcgr2b/Klhl6/Nckap1l	4
GO:0031644	regulation of nervous system process	4/22	175/17037	6.80888e-05	0.00122922	0.000690348	Cst7/Ctsc/Ctss/Itgax	4
GO:0002757	immune response-activating signal transduction	4/22	176/17037	6.96133e-05	0.00122922	0.000690348	C3ar1/Fcgr2b/Klhl6/Nckap1l	4
GO:0150076	neuroinflammatory response	3/22	64/17037	7.39886e-05	0.00127298	0.000714923	Cst7/Ctsc/Cx3cr1	3
GO:0002768	immune response-regulating cell surface receptor signaling pathway	4/22	186/17037	8.62617e-05	0.00144704	0.000812676	C3ar1/Fcgr2b/Klhl6/Nckap1l	4
GO:0002764	immune response-regulating signaling pathway	4/22	189/17037	9.17771e-05	0.00150201	0.000843548	C3ar1/Fcgr2b/Klhl6/Nckap1l	4
GO:0099024	plasma membrane invagination	3/22	70/17037	9.67228e-05	0.00154526	0.000867839	Fcgr2b/Fcgr3/Nckap1l	3
GO:0002883	regulation of hypersensitivity	2/22	12/17037	0.000104238	0.00161836	0.000908891	Fcgr2b/Fcgr3	2
GO:0002250	adaptive immune response	5/22	382/17037	0.000106122	0.00161836	0.000908891	C3ar1/Ctsc/Fcgr2b/Fcgr3/Klhl6	5
GO:0071219	cellular response to molecule of bacterial origin	4/22	202/17037	0.000118687	0.00173316	0.000973362	Cd180/Cx3cr1/Fcgr2b/Ly86	4
GO:0071347	cellular response to interleukin-1	3/22	75/17037	0.000118815	0.00173316	0.000973362	Ccl3/Ccl6/Ccl9	3
GO:0002524	hypersensitivity	2/22	13/17037	0.000123094	0.00175736	0.000986956	Fcgr2b/Fcgr3	2
GO:0010324	membrane invagination	3/22	77/17037	0.000128498	0.00179629	0.00100882	Fcgr2b/Fcgr3/Nckap1l	3
GO:0006909	phagocytosis	4/22	210/17037	0.000137856	0.00188779	0.00106021	Clec7a/Fcgr2b/Fcgr3/Nckap1l	4
GO:0050830	defense response to Gram-positive bacterium	3/22	83/17037	0.000160594	0.00215517	0.00121037	Lyz2/Mpeg1/Myo1f	3
GO:1903978	regulation of microglial cell activation	2/22	15/17037	0.000165444	0.00217672	0.00122248	Cst7/Ctsc	2
GO:0042100	B cell proliferation	3/22	87/17037	0.000184644	0.00237336	0.00133291	Cd180/Fcgr2b/Nckap1l	3
GO:0019886	antigen processing and presentation of exogenous peptide antigen via MHC class II	2/22	16/17037	0.000188931	0.00237336	0.00133291	Ctss/Fcgr2b	2
GO:0070555	response to interleukin-1	3/22	88/17037	0.000191001	0.00237336	0.00133291	Ccl3/Ccl6/Ccl9	3
GO:0042116	macrophage activation	3/22	89/17037	0.000197499	0.00240948	0.0013532	Cst7/Ctsc/Cx3cr1	3
GO:0002864	regulation of acute inflammatory response to antigenic stimulus	2/22	17/17037	0.000213954	0.00251866	0.00141451	Fcgr2b/Fcgr3	2
GO:0006910	phagocytosis, recognition	2/22	17/17037	0.000213954	0.00251866	0.00141451	Clec7a/Fcgr3	2
GO:0072676	lymphocyte migration	3/22	94/17037	0.000232143	0.00268565	0.0015083	Ccl3/Ccl6/Ccl9	3
GO:0031664	regulation of lipopolysaccharide-mediated signaling pathway	2/22	18/17037	0.00024051	0.0027353	0.00153618	Cd180/Ly86	2
GO:0002253	activation of immune response	4/22	246/17037	0.000252851	0.00282772	0.00158808	C3ar1/Fcgr2b/Klhl6/Nckap1l	4
GO:0019882	antigen processing and presentation	3/22	98/17037	0.000262526	0.00284764	0.00159927	Ctss/Fcgr2b/Fcgr3	3
GO:0050778	positive regulation of immune response	5/22	464/17037	0.00026312	0.00284764	0.00159927	C3ar1/Fcgr2b/Fcgr3/Klhl6/Nckap1l	5
GO:0002495	antigen processing and presentation of peptide antigen via MHC class II	2/22	19/17037	0.000268596	0.00286076	0.00160664	Ctss/Fcgr2b	2
GO:0002504	antigen processing and presentation of peptide or polysaccharide antigen via MHC class II	2/22	20/17037	0.000298206	0.00312651	0.00175588	Ctss/Fcgr2b	2
GO:0071346	cellular response to interferon-gamma	3/22	104/17037	0.000312749	0.00322853	0.00181318	Ccl3/Ccl6/Ccl9	3
GO:0031643	positive regulation of myelination	2/22	24/17037	0.000431831	0.00439028	0.00246564	Cst7/Itgax	2
GO:0002237	response to molecule of bacterial origin	4/22	289/17037	0.000466079	0.00456099	0.00256151	Cd180/Cx3cr1/Fcgr2b/Ly86	4
GO:0002438	acute inflammatory response to antigenic stimulus	2/22	25/17037	0.000469014	0.00456099	0.00256151	Fcgr2b/Fcgr3	2
GO:0150077	regulation of neuroinflammatory response	2/22	25/17037	0.000469014	0.00456099	0.00256151	Cst7/Ctsc	2
GO:0090023	positive regulation of neutrophil chemotaxis	2/22	26/17037	0.000507701	0.00486668	0.00273319	C3ar1/Nckap1l	2
GO:0071624	positive regulation of granulocyte chemotaxis	2/22	27/17037	0.000547889	0.00511482	0.00287255	C3ar1/Nckap1l	2
GO:0034341	response to interferon-gamma	3/22	126/17037	0.000548833	0.00511482	0.00287255	Ccl3/Ccl6/Ccl9	3
GO:0007204	positive regulation of cytosolic calcium ion concentration	4/22	307/17037	0.000585221	0.00537922	0.00302104	C3ar1/Ccl3/Cd52/Cx3cr1	4
GO:0002861	regulation of inflammatory response to antigenic stimulus	2/22	30/17037	0.000677417	0.00606062	0.00340372	Fcgr2b/Fcgr3	2
GO:1905523	positive regulation of macrophage migration	2/22	30/17037	0.000677417	0.00606062	0.00340372	C3ar1/Cx3cr1	2
GO:0050728	negative regulation of inflammatory response	3/22	141/17037	0.000761474	0.00672301	0.00377573	Cst7/Cx3cr1/Fcgr2b	3
GO:0071356	cellular response to tumor necrosis factor	3/22	144/17037	0.000809452	0.00705379	0.0039615	Ccl3/Ccl6/Ccl9	3
GO:0090022	regulation of neutrophil chemotaxis	2/22	33/17037	0.000820317	0.00705683	0.00396321	C3ar1/Nckap1l	2
GO:0002687	positive regulation of leukocyte migration	3/22	146/17037	0.000842484	0.00715578	0.00401878	C3ar1/Cx3cr1/Nckap1l	3
GO:1902624	positive regulation of neutrophil migration	2/22	34/17037	0.000870906	0.00726236	0.00407864	C3ar1/Nckap1l	2
GO:0002443	leukocyte mediated immunity	4/22	342/17037	0.000876679	0.00726236	0.00407864	Ctsc/Fcgr2b/Fcgr3/Myo1f	4
GO:0050851	antigen receptor-mediated signaling pathway	3/22	149/17037	0.000893624	0.00731246	0.00410677	Fcgr2b/Klhl6/Nckap1l	3
GO:0051480	regulation of cytosolic calcium ion concentration	4/22	350/17037	0.000955506	0.00772463	0.00433825	C3ar1/Ccl3/Cd52/Cx3cr1	4
GO:0042552	myelination	3/22	156/17037	0.00102053	0.0081521	0.00457832	Cst7/Ctsc/Itgax	3
GO:0007272	ensheathment of neurons	3/22	158/17037	0.00105878	0.00826092	0.00463944	Cst7/Ctsc/Itgax	3
GO:0008366	axon ensheathment	3/22	158/17037	0.00105878	0.00826092	0.00463944	Cst7/Ctsc/Itgax	3
GO:0001906	cell killing	3/22	159/17037	0.00107824	0.00831606	0.0046704	Clec7a/Ctsc/Fcgr3	3
GO:0034612	response to tumor necrosis factor	3/22	163/17037	0.00115834	0.00883237	0.00496037	Ccl3/Ccl6/Ccl9	3
GO:1905521	regulation of macrophage migration	2/22	45/17037	0.00152374	0.011488	0.00645179	C3ar1/Cx3cr1	2
GO:0045766	positive regulation of angiogenesis	3/22	181/17037	0.00156524	0.0116698	0.00655389	C3ar1/Cx3cr1/Itgax	3
GO:1902622	regulation of neutrophil migration	2/22	46/17037	0.00159176	0.011737	0.00659166	C3ar1/Nckap1l	2
GO:0002673	regulation of acute inflammatory response	2/22	47/17037	0.0016612	0.0121159	0.00680447	Fcgr2b/Fcgr3	2
GO:0031663	lipopolysaccharide-mediated signaling pathway	2/22	49/17037	0.00180437	0.0128801	0.00723365	Cd180/Ly86	2
GO:0043030	regulation of macrophage activation	2/22	49/17037	0.00180437	0.0128801	0.00723365	Cst7/Ctsc	2
GO:0071222	cellular response to lipopolysaccharide	3/22	193/17037	0.00188069	0.0132836	0.00746024	Cd180/Cx3cr1/Ly86	3
GO:0070374	positive regulation of ERK1 and ERK2 cascade	3/22	200/17037	0.00208178	0.0141685	0.00795723	Ccl3/Ccl6/Ccl9	3
GO:0002712	regulation of B cell mediated immunity	2/22	53/17037	0.00210771	0.0141685	0.00795723	Fcgr2b/Fcgr3	2
GO:0002889	regulation of immunoglobulin mediated immune response	2/22	53/17037	0.00210771	0.0141685	0.00795723	Fcgr2b/Fcgr3	2
GO:0045637	regulation of myeloid cell differentiation	3/22	201/17037	0.00211155	0.0141685	0.00795723	Ccl3/Csf3r/Nckap1l	3
GO:1904018	positive regulation of vasculature development	3/22	201/17037	0.00211155	0.0141685	0.00795723	C3ar1/Cx3cr1/Itgax	3
GO:0071622	regulation of granulocyte chemotaxis	2/22	54/17037	0.00218707	0.0145299	0.00816019	C3ar1/Nckap1l	2
GO:0002685	regulation of leukocyte migration	3/22	206/17037	0.00226444	0.0148965	0.00836605	C3ar1/Cx3cr1/Nckap1l	3
GO:0006874	cellular calcium ion homeostasis	4/22	445/17037	0.00231178	0.0150603	0.00845804	C3ar1/Ccl3/Cd52/Cx3cr1	4
GO:0031348	negative regulation of defense response	3/22	209/17037	0.0023594	0.0150777	0.00846783	Cst7/Cx3cr1/Fcgr2b	3
GO:0043547	positive regulation of GTPase activity	3/22	209/17037	0.0023594	0.0150777	0.00846783	Ccl3/Ccl6/Ccl9	3
GO:0002437	inflammatory response to antigenic stimulus	2/22	58/17037	0.00251849	0.0159425	0.0089535	Fcgr2b/Fcgr3	2
GO:0055074	calcium ion homeostasis	4/22	460/17037	0.00260731	0.0163505	0.00918267	C3ar1/Ccl3/Cd52/Cx3cr1	4
GO:0072503	cellular divalent inorganic cation homeostasis	4/22	472/17037	0.00286183	0.0177805	0.00998573	C3ar1/Ccl3/Cd52/Cx3cr1	4
GO:0008347	glial cell migration	2/22	63/17037	0.00296397	0.0182461	0.0102472	Ccl3/Cx3cr1	2
GO:0042742	defense response to bacterium	3/22	231/17037	0.00313199	0.0188826	0.0106047	Lyz2/Mpeg1/Myo1f	3
GO:0030888	regulation of B cell proliferation	2/22	65/17037	0.00315179	0.0188826	0.0106047	Fcgr2b/Nckap1l	2
GO:0050829	defense response to Gram-negative bacterium	2/22	65/17037	0.00315179	0.0188826	0.0106047	Lyz2/Mpeg1	2
GO:0043410	positive regulation of MAPK cascade	4/22	493/17037	0.0033477	0.0198788	0.0111642	Ccl3/Ccl6/Ccl9/Fcgr2b	4
GO:0072507	divalent inorganic cation homeostasis	4/22	495/17037	0.00339674	0.0199634	0.0112117	C3ar1/Ccl3/Cd52/Cx3cr1	4
GO:0006897	endocytosis	4/22	496/17037	0.00342144	0.0199634	0.0112117	Clec7a/Fcgr2b/Fcgr3/Nckap1l	4
GO:0002366	leukocyte activation involved in immune response	3/22	243/17037	0.00361188	0.0208404	0.0117043	Cd180/Cx3cr1/Myo1f	3
GO:0001818	negative regulation of cytokine production	3/22	244/17037	0.00365379	0.0208404	0.0117043	Cx3cr1/Fcgr2b/Nckap1l	3
GO:0002263	cell activation involved in immune response	3/22	245/17037	0.003696	0.0208404	0.0117043	Cd180/Cx3cr1/Myo1f	3
GO:0042113	B cell activation	3/22	245/17037	0.003696	0.0208404	0.0117043	Cd180/Fcgr2b/Nckap1l	3
GO:0002449	lymphocyte mediated immunity	3/22	255/17037	0.00413465	0.0231196	0.0129843	Ctsc/Fcgr2b/Fcgr3	3
GO:0032651	regulation of interleukin-1 beta production	2/22	75/17037	0.00417224	0.0231369	0.012994	Ccl3/Cx3cr1	2
GO:0002831	regulation of response to biotic stimulus	3/22	268/17037	0.00475074	0.0261291	0.0146744	Cd180/Ly86/Myo1f	3
GO:0031646	positive regulation of nervous system process	2/22	81/17037	0.00484863	0.0264507	0.014855	Cst7/Itgax	2
GO:0032496	response to lipopolysaccharide	3/22	271/17037	0.0049004	0.0265175	0.0148926	Cd180/Cx3cr1/Ly86	3
GO:0002275	myeloid cell activation involved in immune response	2/22	84/17037	0.00520458	0.0279382	0.0156904	Cx3cr1/Myo1f	2
GO:0046651	lymphocyte proliferation	3/22	279/17037	0.00531345	0.0282962	0.0158915	Cd180/Fcgr2b/Nckap1l	3
GO:0032611	interleukin-1 beta production	2/22	86/17037	0.0054484	0.0286937	0.0161148	Ccl3/Cx3cr1	2
GO:0032943	mononuclear cell proliferation	3/22	282/17037	0.00547362	0.0286937	0.0161148	Cd180/Fcgr2b/Nckap1l	3
GO:0043087	regulation of GTPase activity	3/22	290/17037	0.00591495	0.0304847	0.0171206	Ccl3/Ccl6/Ccl9	3
GO:0070372	regulation of ERK1 and ERK2 cascade	3/22	290/17037	0.00591495	0.0304847	0.0171206	Ccl3/Ccl6/Ccl9	3
GO:0002690	positive regulation of leukocyte chemotaxis	2/22	90/17037	0.00595155	0.0304847	0.0171206	C3ar1/Nckap1l	2
GO:0007200	phospholipase C-activating G protein-coupled receptor signaling pathway	2/22	92/17037	0.00621084	0.0315718	0.0177311	C3ar1/Cx3cr1	2
GO:0002444	myeloid leukocyte mediated immunity	2/22	93/17037	0.00634239	0.0317593	0.0178364	Fcgr3/Myo1f	2
GO:0032652	regulation of interleukin-1 production	2/22	93/17037	0.00634239	0.0317593	0.0178364	Ccl3/Cx3cr1	2
GO:0070661	leukocyte proliferation	3/22	305/17037	0.00679901	0.0337936	0.0189789	Cd180/Fcgr2b/Nckap1l	3
GO:0045765	regulation of angiogenesis	3/22	307/17037	0.00692253	0.0339052	0.0190416	C3ar1/Cx3cr1/Itgax	3
GO:0070371	ERK1 and ERK2 cascade	3/22	307/17037	0.00692253	0.0339052	0.0190416	Ccl3/Ccl6/Ccl9	3
GO:0002526	acute inflammatory response	2/22	98/17037	0.00701922	0.0341297	0.0191677	Fcgr2b/Fcgr3	2
GO:0002696	positive regulation of leukocyte activation	3/22	313/17037	0.00730116	0.0352451	0.0197941	Clec7a/Ctsc/Nckap1l	3
GO:0045639	positive regulation of myeloid cell differentiation	2/22	103/17037	0.00772747	0.0370367	0.0208003	Ccl3/Nckap1l	2
GO:0032612	interleukin-1 production	2/22	105/17037	0.00801948	0.0381636	0.0214332	Ccl3/Cx3cr1	2
GO:0050867	positive regulation of cell activation	3/22	329/17037	0.0083706	0.039554	0.022214	Clec7a/Ctsc/Nckap1l	3
GO:0016064	immunoglobulin mediated immune response	2/22	112/17037	0.00908026	0.0426074	0.0239288	Fcgr2b/Fcgr3	2
GO:0001776	leukocyte homeostasis	2/22	113/17037	0.00923668	0.0430404	0.024172	Fcgr2b/Nckap1l	2
GO:1901342	regulation of vasculature development	3/22	343/17037	0.00937876	0.0431752	0.0242477	C3ar1/Cx3cr1/Itgax	3
GO:0002688	regulation of leukocyte chemotaxis	2/22	114/17037	0.00939431	0.0431752	0.0242477	C3ar1/Nckap1l	2
GO:0001909	leukocyte mediated cytotoxicity	2/22	115/17037	0.00955314	0.0436065	0.02449	Ctsc/Fcgr3	2
GO:0019724	B cell mediated immunity	2/22	116/17037	0.00971318	0.0440374	0.024732	Fcgr2b/Fcgr3	2
GO:0032102	negative regulation of response to external stimulus	3/22	361/17037	0.0107761	0.0485285	0.0272542	Cst7/Cx3cr1/Fcgr2b	3
GO:1901214	regulation of neuron death	3/22	366/17037	0.0111847	0.0498015	0.0279692	Ccl3/Cx3cr1/Fcgr2b	3
GO:1901216	positive regulation of neuron death	2/22	125/17037	0.0112072	0.0498015	0.0279692	Ccl3/Fcgr2b	2

## Sheet: KEGG_sedentary_only_up
ID	Description	GeneRatio	BgRatio	pvalue	p.adjust	qvalue	geneID	Count
mmu04142	Lysosome	8/34	124/6990	9.64605e-08	1.14788e-05	9.54451e-06	Ctsl/Hexb/Ctsd/Laptm5/Slc11a1/Man2b1/Ctsh/Ctsz	8
mmu04210	Apoptosis	6/34	134/6990	3.83813e-05	0.00228369	0.00189886	Ctsl/Jun/Bcl2a1b/Ctsd/Ctsh/Ctsz	6
mmu05134	Legionellosis	4/34	60/6990	0.000187686	0.00744487	0.00619034	Itgb2/Hspa1a/Pycard/Itgam	4
mmu05140	Leishmaniasis	4/34	67/6990	0.000288001	0.00837108	0.00696047	Itgb2/Ptpn6/Jun/Itgam	4
mmu04662	B cell receptor signaling pathway	4/34	74/6990	0.000422071	0.00837108	0.00696047	Cd22/Ptpn6/Jun/Inpp5d	4
mmu05133	Pertussis	4/34	74/6990	0.000422071	0.00837108	0.00696047	Itgb2/Pycard/Jun/Itgam	4
mmu04650	Natural killer cell mediated cytotoxicity	4/34	95/6990	0.00108656	0.0184716	0.0153589	Tyrobp/Itgb2/Ptpn6/Fcer1g	4
mmu00511	Other glycan degradation	2/34	18/6990	0.0033465	0.0497792	0.0413909	Hexb/Man2b1	2

## Sheet: Celltype_sedentary_only_up
Celltype	Pvalue	Padjust	Estimate	Counts	GeneRatio	Genes
Oligodendrocyte	1	1	0	0	0/39	-
Neuron	0.582235	0.582235	1.16421	1	1/39	Npas4
Microglia	1.6449e-29	1.6449e-29	59.6135	26	26/39	Tyrobp/Fcrls/Apbb1ip/Slamf9/Pdcd1/Itgb2/Cd22/Lat2/Ptpn6/Hexb/Pycard/Slc15a3/Plau/Bcl2a1b/Ctsd/Laptm5/Slc11a1/Lrmp/Itgam/Inpp5d/Gpr84/Gsdmd/Man2b1/Fcer1g/Ctsz/Aif1
Endothelial	0.653996	0.653996	0.954778	1	1/39	Usp18
Astrocyte	1	1	0	0	0/39	-

## Sheet: Celltype_chronic_only_up
Celltype	Pvalue	Padjust	Estimate	Counts	GeneRatio	Genes
Oligodendrocyte	1	1	0	0	0/62	-
Neuron	1	1	0	0	0/62	-
Microglia	1.14557e-09	1.14557e-09	9.53223	15	15/62	Cd84/Tlr13/Lair1/Dock8/Havcr2/Cd86/Hvcn1/Capn3/Tlr7/Il10ra/Fam46c/Siglech/Mrc1/Gcnt1/Cybb
Endothelial	1	1	0	0	0/62	-
Astrocyte	1	1	0	0	0/62	-
