# Supplementary material for: Voluntary Wheel Running Did Not Alter Gene Expression in 5xfad Mice, but in Wild-Type Animals Exclusively after One-Day of Physical Activity
Source: Cells. 2021 Mar 20;10(3):693. doi: 10.3390/cells10030693 (PMC8004053; doi:10.3390/cells10030693)
Supplement: Supplementary file 1 [file cells-10-00693-s001.zip › Supplementary_Material/Supplementary_Table_S2.xlsx]

## Sheet: BP_wt_acute_specific_upregulate
ID	Description	GeneRatio	BgRatio	pvalue	p.adjust	qvalue	geneID	Count
GO:0006302	double-strand break repair	19/488	214/17037	1.34184e-05	0.0123956	0.0121926	Brca2/Fancd2/Exd2/Rtel1/Cdc7/Rfwd3/Spire1/Ddx11/Rnf169/Polb/Nsmce2/Rad51c/Rad54b/Recql/Ercc8/Parp9/Helq/Mre11a/Rad52	19
GO:0000375	RNA splicing, via transesterification reactions	21/488	253/17037	1.34547e-05	0.0123956	0.0121926	Snrpd3/Bud31/Snrpd1/Srsf5/Cdc40/Zcrb1/Rbfox2/Luc7l/Hnrnpc/Hnrnpk/Srpk1/Ddx17/Ncbp1/Cdc5l/Prpf3/Crnkl1/Srsf7/Snrpe/Snw1/Rbm17/Smu1	21
GO:0000377	RNA splicing, via transesterification reactions with bulged adenosine as nucleophile	21/488	253/17037	1.34547e-05	0.0123956	0.0121926	Snrpd3/Bud31/Snrpd1/Srsf5/Cdc40/Zcrb1/Rbfox2/Luc7l/Hnrnpc/Hnrnpk/Srpk1/Ddx17/Ncbp1/Cdc5l/Prpf3/Crnkl1/Srsf7/Snrpe/Snw1/Rbm17/Smu1	21
GO:0000398	mRNA splicing, via spliceosome	21/488	253/17037	1.34547e-05	0.0123956	0.0121926	Snrpd3/Bud31/Snrpd1/Srsf5/Cdc40/Zcrb1/Rbfox2/Luc7l/Hnrnpc/Hnrnpk/Srpk1/Ddx17/Ncbp1/Cdc5l/Prpf3/Crnkl1/Srsf7/Snrpe/Snw1/Rbm17/Smu1	21
GO:0006281	DNA repair	30/488	449/17037	1.63832e-05	0.0123956	0.0121926	Actl6a/Brca2/Pms2/Fancd2/Exd2/Hmgb1/Rtel1/Cdc7/Rfwd3/Prrx1/Usp7/Rev1/Cdc5l/Spire1/Ddx11/Rnf169/Polb/Nsmce2/Rad51c/Rbx1/Rad54b/Recql/Usp3/Ercc8/Parp9/Helq/Mre11a/Rad52/Rbm17/Usp28	30
GO:0022613	ribonucleoprotein complex biogenesis	26/488	387/17037	5.46133e-05	0.0344337	0.0338698	Rpp38/Mterf4/Snrpd3/Snrpd1/Pop4/Ago4/Nifk/Tsr1/Luc7l/Ipo9/Rpl7l1/Srpk1/Ddx17/Dhx29/Ncbp1/Las1l/Heatr1/Wdr3/Prpf3/Crnkl1/Snrpe/Utp20/Cpsf7/Helq/Mak16/Taf9	26
GO:0043968	histone H2A acetylation	5/488	17/17037	8.78673e-05	0.047486	0.0467084	Actl6a/Naa40/Epc1/Msl3/Brd8	5

## Sheet: BP_wt_acute_specific_downregula
ID	Description	GeneRatio	BgRatio	pvalue	p.adjust	qvalue	geneID	Count
GO:0007409	axonogenesis	66/1205	463/17037	3.45706e-08	0.000180631	0.000170342	Nefh/Ret/Zswim4/Gas1/Foxg1/Map6/Arx/Grin1/Efna2/Ntn3/Map2k2/Dbnl/Dbn1/Ntng2/Islr2/Efnb1/Brsk1/Ephb4/Dlx5/Mag/Epha10/Tubb3/Uchl1/Foxb1/Rab3a/Srf/Stk11/Ngfr/Flot1/Mapk8ip3/Taok2/Rnd2/Dvl1/Ptprs/Trim46/Slit1/Twf2/Actb/Sema3f/Aatk/Ache/Apoe/Bcl11b/Gbx2/Grcc10/Limk1/Lrrc4b/Lrtm2/Map1s/Megf8/Metrn/Nefl/Nefm/Nkx2-9/Ntn5/Numbl/Rgma/Rtn4r/Sema6b/Sema6c/Shh/Smo/Sptbn4/Unc5a/Vangl2/Vstm2l	66
GO:0098698	postsynaptic specialization assembly	11/1205	28/17037	1.47994e-06	0.00386634	0.0036461	Lrrtm1/Nrxn2/Ntng2/Nlgn2/Ptprs/Lrfn1/Lrfn4/Lrrc4b/Nptxr/Shank1/Shank3	11
GO:0021537	telencephalon development	37/1205	236/17037	3.94071e-06	0.00606132	0.00571605	Id4/Lhx5/Lef1/Mdk/Rtn4rl2/Hes5/Cdk5r2/Foxg1/Arx/Grin1/Jakmip1/Nr2f1/Bcan/Dlx5/Atf5/Foxb1/Trappc9/Srf/Crtac1/Ptprs/Slit1/Bcl11b/Ccdc85c/Dlx2/Dmrta2/Emx1/Grcc10/Htr6/Ncor2/Numbl/Pou3f3/Rtn4r/Shank3/Shh/Smo/Sox2/Uqcrq	37
GO:0099565	chemical synaptic transmission, postsynaptic	20/1205	92/17037	5.17853e-06	0.00606132	0.00571605	Hcrt/Grin1/Grik5/Mapk8ip2/Dbn1/Adora2a/Slc8a2/Celf4/Nlgn2/Npas4/Grip2/Ngfr/Ntsr1/Dvl1/Sez6/Adrb1/Begain/Cux2/Shank1/Shank3	20
GO:0097107	postsynaptic density assembly	9/1205	21/17037	5.8003e-06	0.00606132	0.00571605	Lrrtm1/Nrxn2/Nlgn2/Ptprs/Lrfn1/Lrfn4/Lrrc4b/Shank1/Shank3	9
GO:0099601	regulation of neurotransmitter receptor activity	16/1205	65/17037	8.42219e-06	0.00675976	0.0063747	Slc6a9/Cacng8/Dlgap4/Mapk8ip2/Nlgn2/Cnih2/Cacng7/Pink1/Begain/Crh/Dlgap3/Nptxr/Prrt1/Shank1/Shank3/Shisa8	16
GO:0099068	postsynapse assembly	11/1205	33/17037	9.59709e-06	0.00675976	0.0063747	Lrrtm1/Nrxn2/Ntng2/Nlgn2/Ptprs/Lrfn1/Lrfn4/Lrrc4b/Nptxr/Shank1/Shank3	11
GO:0050808	synapse organization	59/1205	468/17037	1.03499e-05	0.00675976	0.0063747	Grin1/Lrrtm1/Sncb/Syn1/Tpbg/Nrxn2/C1ql1/Elfn1/Dbnl/Dbn1/Ntng2/Ppfia3/Efnb1/Bcan/Slc8a2/Pfn1/Cabp1/Sez6l2/Arhgap44/Iqsec3/Nlgn2/Rab3a/Npas4/Lzts3/Grip2/Arhgap39/Dvl1/Ptprs/Cacnb1/Pick1/Actb/Sema3f/Arhgap33/Sez6/Abhd17a/Ache/Adgrb1/Adgrb2/Apoe/Chchd10/Cux2/Dctn1/Dlgap3/Dok7/Igsf21/Lrfn1/Lrfn3/Lrfn4/Lrrc24/Lrrc4b/Lrtm2/Nefl/Nptxr/Pcdh8/Prrt1/Shank1/Shank3/Sncg/Snta1	59
GO:0099084	postsynaptic specialization organization	12/1205	41/17037	1.71034e-05	0.00975975	0.0092038	Lrrtm1/Nrxn2/Dbn1/Ntng2/Nlgn2/Ptprs/Lrfn1/Lrfn4/Lrrc4b/Nptxr/Shank1/Shank3	12
GO:0060079	excitatory postsynaptic potential	18/1205	84/17037	1.86789e-05	0.00975975	0.0092038	Hcrt/Grin1/Grik5/Mapk8ip2/Dbn1/Adora2a/Slc8a2/Celf4/Nlgn2/Npas4/Grip2/Ngfr/Dvl1/Sez6/Begain/Cux2/Shank1/Shank3	18
GO:0061351	neural precursor cell proliferation	29/1205	184/17037	3.82904e-05	0.0181879	0.0171519	Id4/Lhx5/Foxo3/Lef1/Mdk/Foxg1/Arx/Tgfb1/Dbn1/Atf5/Trnp1/Ngfr/Cend1/Dmrta2/Emx1/Gbx2/Gjc2/Gng5/Hdac5/Ncor2/Numbl/Otp/Pou3f3/Shh/Smo/Sox10/Sox2/Zfp423/Zfp503	29
GO:2000311	regulation of AMPA receptor activity	9/1205	26/17037	4.46257e-05	0.0194308	0.0183239	Cacng8/Mapk8ip2/Nlgn2/Cnih2/Cacng7/Prrt1/Shank1/Shank3/Shisa8	9
GO:0050770	regulation of axonogenesis	31/1205	206/17037	5.23756e-05	0.0201108	0.0189653	Ret/Zswim4/Map6/Grin1/Map2k2/Dbnl/Dbn1/Islr2/Brsk1/Mag/Srf/Stk11/Rnd2/Ptprs/Trim46/Slit1/Twf2/Sema3f/Aatk/Ache/Apoe/Limk1/Lrrc4b/Megf8/Metrn/Nefl/Nefm/Rgma/Rtn4r/Sema6b/Sema6c	31
GO:0060560	developmental growth involved in morphogenesis	37/1205	266/17037	5.94646e-05	0.0201108	0.0189653	Sfrp5/Tgfb1/Rasal1/Dbnl/Dbn1/Islr2/Bcan/Sirt6/Mag/Cpne6/Srf/Stk11/Rnd2/Dvl1/Ptprs/Cacng7/Trim46/Slit1/Twf2/Sema3f/Aatk/Apoe/Ddr1/Emx1/Limk1/Lzts2/Megf8/Rgma/Rtn4r/Sema6b/Sema6c/Shh/Smo/Sox9/Syt3/Tbx2/Vangl2	37
GO:0001558	regulation of cell growth	51/1205	411/17037	6.14384e-05	0.0201108	0.0189653	Msx1/Lef1/Cda/Gas1/Sphk2/Bbc3/Ndufs3/Tgfb1/Mad2l2/Rasal1/Adam15/Dbnl/Dbn1/Kazald1/Islr2/Slc9a1/Dact3/Mag/Sh3bp4/Il3ra/Igfbp4/Ppard/Osgin1/Cpne6/Srf/Stk11/Ppp1r9b/Trip10/Rnd2/Ptprs/Cacng7/Trim46/Slit1/Twf2/Ndufa13/Sema3f/Aatk/Adrb1/Apoe/Ccdc85b/Ddr1/Exosc4/Gas2l1/Kif26a/Limk1/Megf8/Rgma/Rtn4r/Sema6b/Sema6c/Syt3	51
GO:0060078	regulation of postsynaptic membrane potential	20/1205	108/17037	6.15834e-05	0.0201108	0.0189653	Hcrt/Grin1/Grik5/Mapk8ip2/Dbn1/Adora2a/Slc8a2/Celf4/Nlgn2/Npas4/Grip2/Ngfr/Ntsr1/Dvl1/Sez6/Adrb1/Begain/Cux2/Shank1/Shank3	20
GO:0016049	cell growth	58/1205	489/17037	7.17721e-05	0.0220594	0.0208028	Msx1/Lef1/Cda/Gas1/Sphk2/Bbc3/Ndufs3/Tgfb1/Mad2l2/Rasal1/Adam15/Dbnl/Dbn1/Kazald1/Islr2/Slc9a1/Dact3/Bcan/Sirt6/Mag/Sh3bp4/Il3ra/Igfbp4/Ppard/Osgin1/Cpne6/Srf/Stk11/Ppp1r9b/Trip10/Rnd2/Dvl1/Ptprs/Cacng7/Trim46/Slit1/Twf2/Ndufa13/Sema3f/Aatk/Adra1b/Adrb1/Apoe/Ccdc85b/Ddr1/Emx1/Exosc4/Gas2l1/Kif26a/Limk1/Megf8/Rgma/Rtn4r/Sema6b/Sema6c/Smo/Sox9/Syt3	58
GO:1904861	excitatory synapse assembly	9/1205	28/17037	8.67099e-05	0.02517	0.0237362	Lrrtm1/Nrxn2/Nlgn2/Ptprs/Lrfn1/Lrfn4/Lrrc4b/Shank1/Shank3	9
GO:1905114	cell surface receptor signaling pathway involved in cell-cell signaling	58/1205	496/17037	0.000106185	0.0278495	0.0262631	Amotl2/Sfrp5/Foxo3/Tle1/Lef1/Mdk/Hcrt/Zfp703/Grin1/Dapk3/Pias4/Grik5/Tgfb1/Bcl9l/Mad2l2/Mapk8ip2/Dbn1/Csnk1g2/Adora2a/Jrk/Dact3/Nrarp/Slc8a2/Celf4/Dlx5/Fuz/Nlgn2/2210016L21Rik/Npas4/Stk11/Wnt9a/Grip2/Ngfr/Ntsr1/Dvl1/Fzd2/Kremen2/Sez6/Adrb1/Apc2/Apoe/Begain/Col1a1/Cux2/Frat1/Hic1/Lzts2/Pygo2/Shank1/Shank3/Shh/Smo/Sox10/Sox2/Sox9/Tmem198/Vangl2/Zfp423	58
GO:0097106	postsynaptic density organization	10/1205	35/17037	0.000108094	0.0278495	0.0262631	Lrrtm1/Nrxn2/Dbn1/Nlgn2/Ptprs/Lrfn1/Lrfn4/Lrrc4b/Shank1/Shank3	10
GO:1900449	regulation of glutamate receptor signaling pathway	13/1205	56/17037	0.000111931	0.0278495	0.0262631	Slc6a9/Cacng8/Mapk8ip2/Nlgn2/Cnih2/Necab2/Cacng7/Pink1/Crh/Prrt1/Shank1/Shank3/Shisa8	13
GO:0045103	intermediate filament-based process	12/1205	49/17037	0.0001179	0.0280013	0.0264063	Nefh/Nes/Prph/Sync/Plec/Fam83h/Evpl/Ina/Nefl/Nefm/Shh/Tchh	12
GO:0090287	regulation of cellular response to growth factor stimulus	36/1205	272/17037	0.000204851	0.0413431	0.0389881	Msx1/Sfrp5/Hes5/Zfp703/Tgfb1/Bcl9l/Ube2o/Tmprss6/Ppp2r5b/Men1/Emilin1/Fuz/Stub1/Furin/Creb3l1/Stk11/Ngfr/Hgs/Gpc1/Ptp4a3/Htra3/Cadm4/Cited2/Eid2/Eng/Fam20c/Fbxl15/Fkbp8/Gipc1/Rgma/Smad6/Vasn/Vegfb/Vwc2/Zbtb7a/Zfp423	36
GO:2000179	positive regulation of neural precursor cell proliferation	14/1205	67/17037	0.000205446	0.0413431	0.0389881	Lhx5/Mdk/Foxg1/Ngfr/Dmrta2/Gjc2/Gng5/Hdac5/Otp/Shh/Smo/Sox10/Sox2/Zfp423	14
GO:0021924	cell proliferation in external granule layer	7/1205	19/17037	0.000205726	0.0413431	0.0389881	Lhx5/Atf5/Cend1/Gbx2/Shh/Smo/Zfp423	7
GO:0021930	cerebellar granule cell precursor proliferation	7/1205	19/17037	0.000205726	0.0413431	0.0389881	Lhx5/Atf5/Cend1/Gbx2/Shh/Smo/Zfp423	7
GO:0030900	forebrain development	45/1205	370/17037	0.000256891	0.0497132	0.0468814	Id4/Msx1/Lhx5/Lef1/Mdk/Rtn4rl2/Hes5/Cdk5r2/Foxg1/Arx/Grin1/Jakmip1/Gdpd5/Nr2f1/Bcan/Dlx5/Atf5/Aplp1/Foxb1/Trappc9/Srf/Crtac1/Mapk8ip3/Hap1/Ptprs/Slit1/Bcl11b/Ccdc85c/Dlx2/Dmrta2/Emx1/Gbx2/Grcc10/Htr6/Ncor2/Numbl/Otp/Pou3f1/Pou3f3/Rtn4r/Shank3/Shh/Smo/Sox2/Uqcrq	45

## Sheet: KEGG_wt_acute_specific
ID	Description	GeneRatio	BgRatio	pvalue	p.adjust	qvalue	geneID	Count
mmu05016	Huntington disease	45/686	277/6990	0.00042722	0.047083	0.0448108	Psmb7/Ndufa5/Psma1/Slc1a3/Grin1/Bbc3/Ndufs7/Cox6a1/Ap2a1/Ndufs3/Vdac3/Cltb/Klc3/Cox6a2/Psma3/Gpx1/Adrm1/Uqcrc1/Tubb3/Polr2b/Klc1/Creb3l1/Ndufb6/Psma4/Sin3a/Hap1/Psmd3/Uqcr11/Psmb4/Ndufa13/Rcor1/Ap2s1/Atp5d/Clta/Cox5b/Cox8a/Dctn1/Dnah11/Klc2/Map3k10/Ndufb2/Psma6/Tbp/Uqcrb/Uqcrq	45
mmu03040	Spliceosome	25/686	127/6990	0.000504308	0.047083	0.0448108	Snrpd3/Bud31/Hspa1b/Snrpd1/Srsf5/Hspa2/Cdc40/Hnrnpc/Lsm4/Snrpf/Hnrnpk/Ncbp1/Cherp/Cdc5l/Sf3b4/Prpf3/Crnkl1/Srsf7/Snrpe/Snw1/Hspa1a/Pcbp1/Rbm17/Sf3b5/Snrpa	25
mmu05014	Amyotrophic lateral sclerosis	52/686	336/6990	0.000521931	0.047083	0.0448108	Psmb7/Nefh/Ndufa5/Psma1/Prph/Hspa5/Grin1/Ndufs7/Cox6a1/Ndufs3/Gabarapl2/Klc3/Cox6a2/Ncbp1/Als2/Pfn1/Psma3/Gpx1/Adrm1/Uqcrc1/Tubb3/Actg1/Nup205/Klc1/Ndufb6/Psma4/Hap1/Atf6/Srsf7/Psmd3/Uqcr11/Pink1/Psmb4/Ndufa13/Actb/Atp5d/Chchd10/Cox5b/Cox8a/Dctn1/Dnah11/Grin2d/Klc2/Ndufb2/Nefl/Nefm/Nxf1/Psma6/Tomm40/Ubqln2/Uqcrb/Uqcrq	52
mmu05012	Parkinson disease	38/686	226/6990	0.000601699	0.047083	0.0448108	Psmb7/Calm2/Ndufa5/Psma1/Hspa5/Ndufs7/Cox6a1/Ndufs3/Vdac3/Adcy5/Adora2a/Klc3/Cox6a2/Psma3/Mfn1/Adrm1/Uqcrc1/Tubb3/Uchl1/Klc1/Ndufb6/Psma4/Th/Atf6/Psmd3/Itpr2/Uqcr11/Pink1/Psmb4/Ndufa13/Atp5d/Cox5b/Cox8a/Klc2/Ndufb2/Psma6/Uqcrb/Uqcrq	38

## Sheet: Celltype_wt_acute_specific_upre
Celltype	Pvalue	Padjust	Estimate	Counts	GeneRatio	Genes
Oligodendrocyte	0.837337	0.837337	0.551523	1	1/536	Sulf1
Neuron	0.991608	0.991608	0.416589	5	5/536	Prmt8/Gm14204/Mab21l1/Eomes/Has3
Microglia	0.884078	0.884078	0.742652	13	13/536	Sult1a1/Ctss/Ccl9/Fyb/Ly86/Tlr13/Il16/Dock8/Entpd1/Sla/Lair1/P2ry13/Rnase4
Endothelial	0.279858	0.279858	1.1884	17	17/536	Filip1/Clec2d/Abcg2/Ly6a/Gcnt2/Nostrin/Tmod3/Tead4/Sgms2/Fzd4/Tm4sf1/Pde5a/Slc31a1/Ocln/Stap2/Ctla2a/Nmi
Astrocyte	0.576778	0.576778	0.979591	6	6/536	Elovl2/Slc1a3/A2m/Chrdl1/Fmo1/Vcam1

## Sheet: Celltype_wt_acute_specific_down
Celltype	Pvalue	Padjust	Estimate	Counts	GeneRatio	Genes
Oligodendrocyte	0.654639	0.654639	0.896156	4	4/1321	Gp1bb/C1ql2/Col1a1/Mmp15
Neuron	0.000132749	0.000132749	1.81274	52	52/1321	Lhx5/Sst/Grm2/Sncb/Ydjc/P2rx5/Atp1a3/Islr2/Celf4/Dlx5/Asphd1/Ajap1/Ywhag/Iqsec3/Atg9b/Tubb3/Dnm1/Uchl1/Tmem59l/Npas4/Grip2/Ngfr/Th/Baiap3/Ache/Ankrd35/Bcl11b/Crh/Dlx2/Fam131c/Foxo6/Gbx2/Gpr135/Hcn4/Hs3st5/Ina/Jph4/Kctd8/Klhdc8a/Nppc/Nptxr/Ntn5/Nxph4/Peli3/Scrt2/Slc10a4/Slc18a3/Slc32a1/Sp9/Tchh/Vgf/Vstm2l
Microglia	0.982292	0.982292	0.694264	30	30/1321	Snx8/Ptpn18/Gadd45b/Hck/Myadml2/Tgfb1/Snx20/Dcxr/Cox6a2/Chst12/Pik3cd/Rbm38/Paox/Vps18/Cotl1/Furin/Efhd2/Rilpl2/Tmem104/Ccdc88b/Lyl1/Sh2b2/Cebpb/Comtd1/Cst3/Fam110a/Gm13889/Gm4980/Ier5/Kcnk12
Endothelial	0.936329	0.936329	0.757023	27	27/1321	Lef1/Serpinh1/Hspb1/Vwa1/Ltbp4/Bok/Sox18/Kti12/Adora2a/Ephb4/Foxl2/Cd320/Pla2g2f/Sept1/Egfl7/Htra3/Bcam/Cldn5/Grrp1/Hic1/Hsf4/Il17rc/Irx3/N4bp3/Ptrf/Ramp2/Smad6
Astrocyte	0.818526	0.818526	0.793249	12	12/1321	Sfrp5/Paqr6/Slc27a1/Fjx1/Gm266/P4ha3/Loxl1/Fzd2/Ppp1r3g/Btbd17/Kcne1l/Sox9
