# Supplementary material for: Voluntary Wheel Running Did Not Alter Gene Expression in 5xfad Mice, but in Wild-Type Animals Exclusively after One-Day of Physical Activity
Source: Cells. 2021 Mar 20;10(3):693. doi: 10.3390/cells10030693 (PMC8004053; doi:10.3390/cells10030693)
Supplement: Supplementary file 1 [file cells-10-00693-s001.zip › Supplementary_Material/Supplementary_Table_S1.xlsx]

## Sheet: wt_acute_vs_wt_sedentary
names

## Sheet: wt_acute_vs_wt_chronic
names
